# Supplementary material for: Mild Zika Virus Infection in Mice Without Motor Impairments Induces Working Memory Deficits, Anxiety-like Behaviors, and Dysregulation of Immunity and Synaptic Vesicle Pathways
Source: Viruses. 2025 Mar 12;17(3):405. doi: 10.3390/v17030405 (PMC11946058; doi:10.3390/v17030405)
Supplement: Supplementary file 1 [file viruses-17-00405-s001.zip]

Archive with 5 entries (5 files):
- Figure S1. Weight trajectory of infected and control animals over time..pdf
- Figure S2. GO Functional Annotation in Cortex and Cerebellum..pdf
- Figure S3. Interaction Network of the top DEGs upregulated by Cortex and cerebellum..pdf
- Figure S4. Interaction Network of the DEGs downregulated by Cortex and cerebellum..pdf
- Table S1. Differentially Expressed Genes (DEGs) identified in the cerebellum and cortex..pdf
